# Supplementary material for: NanoSolveIT Project: Driving nanoinformatics research to develop innovative and integrated tools for in silico nanosafety assessment
Source: Comput Struct Biotechnol J. 2020 Mar 7;18:583–602. doi: 10.1016/j.csbj.2020.02.023 (PMC7090366; doi:10.1016/j.csbj.2020.02.023)
Supplement: Supplementary data 1 [file mmc1.xml]

<?xml version="1.0" encoding="UTF-8" standalone="no"?><data:data><datasets><author>i.lynch@bham.ac.uk</author><type>0</type><dataset><value>1</value><reason>No data was used for the research described in the article</reason><comments/></dataset></datasets></data:data>
